# Supplementary material for: Explainable machine learning-based mortality risk stratification for older adults with COVID-19: pinpointing core immunological biomarkers and revealing dose-threshold effects
Source: Front Immunol. 2026 May 25;17:1789048. doi: 10.3389/fimmu.2026.1789048 (PMC13243428; doi:10.3389/fimmu.2026.1789048)
Supplement: Supplementary file 2 [file Presentation1.zip]

Archive with 8 entries (7 files):
- Supplementary Material 2,platform/
- __MACOSX/._Supplementary Material 2,platform
- Supplementary Material 2,platform/.DS_Store
- __MACOSX/Supplementary Material 2,platform/._.DS_Store
- Supplementary Material 2,platform/README.txt
- __MACOSX/Supplementary Material 2,platform/._README.txt
- Supplementary Material 2,platform/COVID-19 Medical Features Early Warning System.html
- __MACOSX/Supplementary Material 2,platform/._COVID-19 Medical Features Early Warning System.html
