# Supplementary material for: Explainable machine learning-based mortality risk stratification for older adults with COVID-19: pinpointing core immunological biomarkers and revealing dose-threshold effects
Source: Front Immunol. 2026 May 25;17:1789048. doi: 10.3389/fimmu.2026.1789048 (PMC13243428; doi:10.3389/fimmu.2026.1789048)
Supplement: Supplementary file 2 [file Presentation1.zip › Supplementary Material 2,platform/README.txt]

Frontend & Cloud Service Access
The provided HTML acts as the frontend page, accessing our cloud services hosted in Silicon Valley.
Note: Expect a ~10 second delay on the first load for system initialization. All following accesses will be much faster.
